# Supplementary material for: “Off-Spotter”: very fast and exhaustive enumeration of genomic lookalikes for designing CRISPR/Cas guide RNAs
Source: Biol Direct. 2015 Jan 29;10:4. doi: 10.1186/s13062-015-0035-z (PMC4326336; doi:10.1186/s13062-015-0035-z)
Supplement: Additional file 1: — Performance comparisons between Off-Spotter and other similar tools. Given that the different tools generally allowed different numbers of mismatches when searching for potential off-targets we only used the more commonly available mismatch settings. [file 13062_2015_35_MOESM1_ESM.xlsx]

## Sheet: Sheet1
	Additional file 1. Performance comparisons between Off-Spotter and other similar tools. Given that the different tools generally allowed different numbers of mismatches when searching for potential off-targets we only used the more commonly available mismatch settings.
	(all searches use PAM=NGG and hg19) interface ==>		Off-Spotter								CHOPCHOP			CRISPRseek			sgRNA-design			CRISPR MIT			COD				cass-offinder
			command-line			browser			# of results returned to user		browser			command-line			browser			browser			browser				browser
	gRNA	# of allowed mismatches	off-target retrieval (seconds)	time to generate annotations (seconds)	total time for retrieval and annotation (seconds)	off-target retrieval (seconds)	time to generate annotations (seconds)	total time for retrieval and annotation (seconds)			time (seconds)	# of results returned to user		time (seconds)‡	# of results returned to user		time (seconds)	# of results returned to user		time (seconds)**	# of results found**		time (seconds)	# of results found		# of results returned to user	time (seconds)*	# of results returned to user
	ATTCGCGGCAAAGGAGGAGA	0	0.03	1.54	1.57	0.27	1.74	1.84	0		2.78	0		163.164	0		-	-		-	-		8.25	0		0	30.84+w	0
	ATTCGCGGCAAAGGAGGAGA	3	0.05	1.53	1.58	0.2	1.72	1.78	4		-	-		231.172	4		-	-		-	-		14.6	0		0	30.85+w	4
	ATTCGCGGCAAAGGAGGAGA	4	0.19	1.66	1.85	0.3	1.8	2.15	105		-	-		321.726	105		32.62	0		172.18	75		-	-		-	29.88+w	105
	CATCATCAAAGACCAAAAGT	0	0.04	1.5	1.54	0.18	1.71	1.72	22		2.99	0		177.75	22		-	-		-	-		7.86	22		0	30.61+w	22
	CATCATCAAAGACCAAAAGT	3	0.06	1.63	1.69	0.19	1.73	1.88	169		-	-		294.081	169		-	-		-	-		12	23		0	31.83+w	169
	CATCATCAAAGACCAAAAGT	4	0.15	1.62	1.77	0.3	1.87	2.07	420		-	-		416.74	420		32.96	0		179.23	134		-	-		-	30.58+w	420
	AAAAAAAAAAAAAAAAAAAA	0	0.13	1.81	1.94	0.28	2.08	2.22	22176		2.96	0		>664.70	22176		-	-		-	-		7.25	0		0	30.76+w	22176
	AAAAAAAAAAAAAAAAAAAA	3	0.6	4.17	4.77	1.09	5.14	5.86	166057		-	-		>3,980.83	166057		-	-		-	-		8.08	0		0	31.24+w	166057
	AAAAAAAAAAAAAAAAAAAA	4	1.33	7.37	8.7	1.98	8.47	10.68	321100		-	-		>7,554.93	321100		32.59	0		139.2	158		-	-		-	30.76+w	321100
	sample sequence	# of allowed mismatches	off-target retrieval (seconds)	time to generate annotations (seconds)	total time for retrieval and annotation (seconds)	off-target retrieval (seconds)	time to generate annotations (seconds)	total time for retrieval and annotation (seconds)	# of gRNAs	# of results returned to user	time (seconds)	# of gRNAs	# of results returned to user	time (seconds)	# of gRNAs	# of results returned to user	time (seconds)	# of gRNAs	# of results returned to user	time (seconds)	# of gRNAs	# of results found	time (seconds)	# of gRNAs	# of results found	# of results returned to user	time (seconds)*	# of gRNAs	# of results returned to user
	ACAATGAAAGCTATTAAGAATTTTTACTATGGGTCATGGCAAATACTATTTCCTTCTGAAAAACCCACCTATGCAGTAATACAACAAACGTCCTAGCATG	0	0.04	1.5	1.54	0.25	1.73	1.79	7	7	3.08	7	7	692.88	7	7	33.92	3	3	-	-	-	15.5	7	7	0	31.673+w	7	7
	ACAATGAAAGCTATTAAGAATTTTTACTATGGGTCATGGCAAATACTATTTCCTTCTGAAAAACCCACCTATGCAGTAATACAACAAACGTCCTAGCATG	3	0.15	1.61	1.76	0.37	1.89	2.13	7	132	-	-	-	1219.83	7	132	-	-	-	-	-	-	17.5	7	7	0	30.2+w	7	132
	ACAATGAAAGCTATTAAGAATTTTTACTATGGGTCATGGCAAATACTATTTCCTTCTGAAAAACCCACCTATGCAGTAATACAACAAACGTCCTAGCATG	4	0.84	2.28	3.12	1.14	2.78	4.26	7	1661	-	-	-	1537.41	7	1661	-	-	-	275.77	7	727	-	-	-	-	30.89+w	7	1661
	TGCAGTGAGCTGAGATGGCGCCACTGCATTCCAGCCTGGGTGACAAGAGCGAGACTCTGACACCAAAAAAAAAAAGTAAG	0	0.09	1.67	1.76	0.28	1.94	2.04	5	1915819	3.05	5	reports >50 but shows 0	1623.49	5	7145	32.13	5	5	-	-	-	19.8	0*	>50	0*	31.17+w	5	7145
	TGCAGTGAGCTGAGATGGCGCCACTGCATTCCAGCCTGGGTGACAAGAGCGAGACTCTGACACCAAAAAAAAAAAGTAAG	3	3.84	21.57	25.41	6.94	27.5	32.35	5	1314637	-	-	-	>1,967.89	5	1314637	-	-	-	-	-	-	35.5	0*	>50	0*	30.88+w	5	1314637
	TGCAGTGAGCTGAGATGGCGCCACTGCATTCCAGCCTGGGTGACAAGAGCGAGACTCTGACACCAAAAAAAAAAAGTAAG	4	6.35	32.84	39.19	9.81	41.5	49	5	1981576	-	-	-	>2,607.12	5	1981576	-	-	-	275.53	5	809	-	-	-	-	41.21+w	5	1981576
														‡MAC clock adjusted for STYX						**Time it took to calculate both NGG and NAG results. The number of results is the NGG results only.			*COD claims all 5 gRNAs have more than 50 off targets so it didn't return anything				w=~10 second delay to obtain a slot for running the job
																							**Reports number of results doesn't return any
