# Supplementary material for: “Off-Spotter”: very fast and exhaustive enumeration of genomic lookalikes for designing CRISPR/Cas guide RNAs
Source: Biol Direct. 2015 Jan 29;10:4. doi: 10.1186/s13062-015-0035-z (PMC4326336; doi:10.1186/s13062-015-0035-z)
Supplement: Additional file 2: — Qualitative comparison between Off-Spotter and other similar tools. As can be seen, the various tools offer a variety of features. Generally, the user can select among several PAM strings and define the number of mismatches ahead of time. However, with the exception of Off-Spotter the location and span of the “seed” is hardwired in the algorithm. Also, of all the tested tools, only Off-Spotter, CRISPRseek and Cas-OFFinder report all potential off-targets for a given query gRNA; however, as shown in Additional file 1, Off-Spotter (a software solution) significantly outperforms Cas-OFFinder (a GPU-based system). Also, an important component of gRNA design, namely the annotation of the off-targets sites based on currently available information provided by Off-Spotter is much more extensive compared to all the other tools. [file 13062_2015_35_MOESM2_ESM.xlsx]

## Sheet: Sheet1
	Additional file 2. Qualitative comparison between Off-Spotter and other similar tools. As can be seen the various tools offer a variety of features. Generally, the user can select among several PAM strings, define the number of mismatches ahead of time. However, with the exception of Off-Spotter the location and span of the “seed” is hardwired in the algorithm. Also, of all the tested tools, only…
	Features	Off-Spotter	CHOPCHOP	CRISPRseek	sgRNA-design	CRISPR MIT	COD	Cas-OFFinder
	Searches the whole genome	YES	NO	YES	NO	YES	NO	YES
	Returns ALL off-target results	YES	NO	YES	NO	NO	NO	YES
	User has the ability to define seed span and seed location during run time	YES	PARTIALLY	NO	NO	NO	NO	NO
	Maximum number of mismatches allowed	5	2	any number	0	4	8	10
	User can choose maximum number of mismatches	YES	YES	YES	NO	NO	YES	YES
	PAM choices	NGG, NAG, NNNNACA, NNGRRT	NGG, NNAGAA, NNNNGANN	user customized	NGG	NGG and NAG	NGG, NGG and NAG	NGG, NRG, NNAGAAW, NNNNGMTT
	Allows mixed bases (e.g. R for A or G)	NO	YES	YES	NO	NO	YES	YES (gRNAs) NO (sequences)
	Number of Genomes	2	19	Any (user provided)	1 (sequence) 2 (transcript ID)	15	20	23
	Annotation Report	YES	NO	YES	only if searching by transcript ID	YES	NO	NO
	Annotation: Reporting of mRNA exons	YES	NO	YES	NO	YES	NO	NO
	Annotation: Reporting of unspliced mRNA	YES	NO	NO	NO	NO	NO	NO
	Annotation: Reporting of mRNA	YES	NO	NO	NO	NO	NO	NO
	Annotation: Reporting of 5´UTR	YES	NO	NO	NO	NO	NO	NO
	Annotation: Reporting of CDS	YES	NO	NO	YES	NO	NO	NO
	Annotation: Reporting of 3´UTR	YES	NO	NO	NO	NO	NO	NO
	Annotation: Reporting of unspliced lncRNA	YES	NO	NO	NO	NO	NO	NO
	Annotation: Reporting of lincRNA	YES	NO	NO	NO	NO	NO	NO
	Maximum number of input characters	23-500	UNLIMITED	UNLIMITED	10000	23-500bp	23-400bp	23-5000bp
	Indicates location of mismatches for each off-target sequence	YES	YES	YES	YES	YES	YES	YES
	Extras:	Off-Spotter	CHOPCHOP	CRISPRseek	sgRNA-design	CRISPR MIT	COD	Cas-OFFinder
	gRNA suggestion+scoring	YES	YES	YES	YES	YES	YES	YES
	Customizable scoring	YES	YES	YES	NO	NO	YES	NO
	Results can be downloaded	YES	YES	LOCAL USE	ONLY	YES	ONLY	ONLY
	Display options (show/hide columns, sort by mismatches, show annotation, etc.)	YES	NO	NO	NO	NO	NO	NO
	Web-based Graphical User Interface	YES	YES	NO	YES	YES	YES	YES
	Source code available	YES	NO	ONLY	YES	NO	NO	YES
	Target specific gene region	YES (interactive)	YES	NO	ONLY coding region if given ID of transcript	NO	NO	NO
	Extended report of bases around the hit	YES (UCSC browser link)	YES	YES	YES	NO	YES (ENSEMBL link)	NO
